# Supplementary material for: Risk Due to ABO Incompatibility and Donor-Recipient Weight Mismatch in Living Donor Kidney Transplantation: A National Cohort Study
Source: J Clin Med. 2021 Dec 1;10(23):5674. doi: 10.3390/jcm10235674 (PMC8658727; doi:10.3390/jcm10235674)
Supplement: Supplementary file 1 [file jcm-10-05674-s001.zip]

Archive with 1 entries (1 files):
- jcm-1473413-supplementary.pdf
